# Supplementary material for: Inferring transcriptional compensation interactions in yeast via stepwise structure equation modeling
Source: BMC Bioinformatics. 2008 Mar 3;9:134. doi: 10.1186/1471-2105-9-134 (PMC2323972; doi:10.1186/1471-2105-9-134)
Supplement: Additional file 7 — SSEM-algorithm. The zipped file consists of the standalone executable (.exe) file of SSEM. [file 1471-2105-9-134-S7.zip]

Archive with 42 entries (35 files):
- SSEM-algorithm/
- SSEM-algorithm/simuall/
- SSEM-algorithm/simuall/adj_pattern_d1_adj1.sas
- SSEM-algorithm/simuall/adj_pattern_d1_adj2.sas
- SSEM-algorithm/simuall/adj_pattern_d2_adj1.sas
- SSEM-algorithm/simuall/adj_pattern_d3_adj1.sas
- SSEM-algorithm/simuall/adj_pattern_d3_adj2.sas
- SSEM-algorithm/simuall/adj_pattern_d4_adj1.sas
- SSEM-algorithm/simuall/adj_pattern_d5_adj1.sas
- SSEM-algorithm/simuall/adj_pattern_d5_adj2.sas
- SSEM-algorithm/simuall/adj_pattern_d6_adj1.sas
- SSEM-algorithm/simuall/adj_pattern_d6_adj2.sas
- SSEM-algorithm/simuall/adj_pattern_d7_adj1.sas
- SSEM-algorithm/simuall/clean_files.bat
- SSEM-algorithm/simuall/clean_iter.bat
- SSEM-algorithm/simuall/clean_prevrun.bat
- SSEM-algorithm/simuall/data/
- SSEM-algorithm/simuall/data/example.dat
- SSEM-algorithm/simuall/dbg_del.bat
- SSEM-algorithm/simuall/factor/
- SSEM-algorithm/simuall/factor/Debug/
- SSEM-algorithm/simuall/factor/Debug/factor.exe
- SSEM-algorithm/simuall/factor/factor.cfg
- SSEM-algorithm/simuall/fcp.sas
- SSEM-algorithm/simuall/fdr.dsp
- SSEM-algorithm/simuall/fdr.plg
- SSEM-algorithm/simuall/geteigen.sas
- SSEM-algorithm/simuall/getpattern.sas
- SSEM-algorithm/simuall/readme.doc
- SSEM-algorithm/simuall/resume_del.bat
- SSEM-algorithm/simuall/run_all_cfa.bat
- SSEM-algorithm/simuall/run_iter_cfa.bat
- SSEM-algorithm/simuall/sas.lnk
- SSEM-algorithm/simuall/save_dirs.bat
- SSEM-algorithm/simuall/save_output/
- SSEM-algorithm/simuall/simulate.sas
- SSEM-algorithm/simuall/true.inp
- SSEM-algorithm/simuall/true_models/
- SSEM-algorithm/simuall/true_models/10var.txt
- SSEM-algorithm/simuall/true_models/10var_simu_eq.txt
- SSEM-algorithm/simuall/true_models/6var.txt
- SSEM-algorithm/simuall/true_models/6var_simu_eq.txt
