# Supplementary material for: Inferring transcriptional compensation interactions in yeast via stepwise structure equation modeling
Source: BMC Bioinformatics. 2008 Mar 3;9:134. doi: 10.1186/1471-2105-9-134 (PMC2323972; doi:10.1186/1471-2105-9-134)
Supplement: Additional file 7 — SSEM-algorithm. The zipped file consists of the standalone executable (.exe) file of SSEM. [file 1471-2105-9-134-S7.zip › SSEM-algorithm/simuall/adj_pattern_d1_adj1.sas]

%include "C:\linear\simuall\src\fcp.sas";

%fcp(1,2);
%fcp(1,3);
%fcp(1,4);
