# Supplementary material for: Inferring transcriptional compensation interactions in yeast via stepwise structure equation modeling
Source: BMC Bioinformatics. 2008 Mar 3;9:134. doi: 10.1186/1471-2105-9-134 (PMC2323972; doi:10.1186/1471-2105-9-134)
Supplement: Additional file 7 — SSEM-algorithm. The zipped file consists of the standalone executable (.exe) file of SSEM. [file 1471-2105-9-134-S7.zip › SSEM-algorithm/simuall/clean_files.bat]

echo off

set SRC_DIR=C:\linear\simuall\src\


cd %SRC_DIR%

if exist simulate.sas del /Q simulate.sas 
if exist geteigen.sas del /Q geteigen.sas 
if exist getpattern.sas del /Q getpattern.sas 
if exist fcp.sas del /Q fcp.sas 
if exist true.inp del /Q true.inp
 
