# Supplementary material for: Inferring transcriptional compensation interactions in yeast via stepwise structure equation modeling
Source: BMC Bioinformatics. 2008 Mar 3;9:134. doi: 10.1186/1471-2105-9-134 (PMC2323972; doi:10.1186/1471-2105-9-134)
Supplement: Additional file 7 — SSEM-algorithm. The zipped file consists of the standalone executable (.exe) file of SSEM. [file 1471-2105-9-134-S7.zip › SSEM-algorithm/simuall/clean_prevrun.bat]

echo off
set BASE_DIR=C:\linear\simuall

cd %BASE_DIR%\src

call clean_files.bat
echo off

set MDL_DIR_1=cfa_models_1
set LOG_DIR_1=cfa_log_1
set CFA_OUTDIR_1=cfa_output_1
set MDL_DIR_2=cfa_models_2
set LOG_DIR_2=cfa_log_2
set CFA_OUTDIR_2=cfa_output_2
set SAVE_OUTPUT=save_output
set FACTOR_OUTDIR=factor_output

set CFA_RESULT=cfa_results


cd %BASE_DIR%

rmdir /S /Q %LOG_DIR_1%
mkdir %LOG_DIR_1%
rmdir /S /Q %MDL_DIR_1%
mkdir %MDL_DIR_1%
rmdir /S /Q %CFA_OUTDIR_1%
mkdir %CFA_OUTDIR_1%

rmdir /S /Q %MDL_DIR_2%
mkdir %MDL_DIR_2%
rmdir /S /Q %CFA_OUTDIR_2%
mkdir %CFA_OUTDIR_2%
rmdir /S /Q %LOG_DIR_2%
mkdir %LOG_DIR_2%

rmdir /S /Q %FACTOR_OUTDIR%
mkdir %FACTOR_OUTDIR%\mdl

rmdir /S /Q %SAVE_OUTPUT%
mkdir %SAVE_OUTPUT%

rmdir /S /Q %CFA_RESULT%
mkdir %CFA_RESULT%

cd %BASE_DIR%\src
