# Supplementary material for: Inferring transcriptional compensation interactions in yeast via stepwise structure equation modeling
Source: BMC Bioinformatics. 2008 Mar 3;9:134. doi: 10.1186/1471-2105-9-134 (PMC2323972; doi:10.1186/1471-2105-9-134)
Supplement: Additional file 7 — SSEM-algorithm. The zipped file consists of the standalone executable (.exe) file of SSEM. [file 1471-2105-9-134-S7.zip › SSEM-algorithm/simuall/data/example.dat]

0.26612	-0.34362	-0.70574	-1.3791	-0.5842	-1.11	-0.44903	0.69574	-0.73047	-0.86618	1.1457	0.86
-0.44903	0.69574	-0.73047	-0.86618	1.1457	0.86	-0.12445	1.2003	-0.98989	-0.9581	0.045185	0.57
-0.12445	1.2003	-0.98989	-0.9581	0.045185	0.57	0.1734	1.5016	-0.71095	-0.22013	-0.046086	0.30
0.1734	1.5016	-0.71095	-0.22013	-0.046086	0.30	0.16838	0.83545	-0.29833	0.031568	-0.58405	-0.43
0.16838	0.83545	-0.29833	0.031568	-0.58405	-0.43	0.17009	0.50672	0.05931	0.20039	0.163	0.84
0.17009	0.50672	0.05931	0.20039	0.163	0.84	0.067117	-0.20952	-0.2059	-0.17441	-0.17156	0.49
0.067117	-0.20952	-0.2059	-0.17441	-0.17156	0.49	-0.090654	-0.73389	-0.21054	-0.12013	-0.10646	-0.72
-0.090654	-0.73389	-0.21054	-0.12013	-0.10646	-0.72	-0.01932	-0.59074	-0.0093606	-0.30927	-0.033613	-0.21
-0.01932	-0.59074	-0.0093606	-0.30927	-0.033613	-0.21	-0.017242	-0.24942	-0.11806	-0.18502	0.16733	-0.58
-0.017242	-0.24942	-0.11806	-0.18502	0.16733	-0.58	-0.055149	0.33904	-0.31991	-0.39114	-0.0058298	0.57
-0.055149	0.33904	-0.31991	-0.39114	-0.0058298	0.57	0.053948	0.94632	-0.14119	0.13811	-0.015343	-0.10
0.053948	0.94632	-0.14119	0.13811	-0.015343	-0.10	0.088677	0.43088	-0.19009	-0.12498	-0.057513	0.24
0.088677	0.43088	-0.19009	-0.12498	-0.057513	0.24	0.25292	0.27374	0.0050886	0.035666	-0.12035	-0.15
0.25292	0.27374	0.0050886	0.035666	-0.12035	-0.15	0.26552	0.1352	0.024533	0.18876	-0.476	0.49
0.26552	0.1352	0.024533	0.18876	-0.476	0.49	0.095796	0.078055	0.13875	0.43146	0.11511	-0.11
0.095796	0.078055	0.13875	0.43146	0.11511	-0.11	0.05525	-0.61084	-0.088478	-0.25333	0.059373	0.03
0.05525	-0.61084	-0.088478	-0.25333	0.059373	0.03	0.0015923	-0.63044	0.095809	-0.11311	-0.048907	-0.90
0.0015923	-0.63044	0.095809	-0.11311	-0.048907	-0.90	-0.13819	0.1562	0.035513	-0.12183	-0.31993	-0.09
-0.13819	0.1562	0.035513	-0.12183	-0.31993	-0.09	-0.023879	0.39586	-0.13073	-0.37978	-0.052477	0.39
-0.023879	0.39586	-0.13073	-0.37978	-0.052477	0.39	-0.31149	0.49819	0.14119	-0.4221	0.1027	0.39
-0.31149	0.49819	0.14119	-0.4221	0.1027	0.39	-0.48818	0.22023	0.24722	-0.52602	0.21386	0.25
-0.48818	0.22023	0.24722	-0.52602	0.21386	0.25	0.052831	0.18499	0.63795	-0.67471	0.27004	0.01
0.052831	0.18499	0.63795	-0.67471	0.27004	0.01	-0.099298	0.15718	0.18747	-0.041822	0.44533	-0.05
-0.099298	0.15718	0.18747	-0.041822	0.44533	-0.05	-0.40238	-0.13567	0.28764	-0.24733	-0.3352	0.07
-0.40238	-0.13567	0.28764	-0.24733	-0.3352	0.07	-0.11207	0.3636	-0.074419	0.43998	0.20785	-0.12
-0.11207	0.3636	-0.074419	0.43998	0.20785	-0.12	-0.15796	0.28151	0.4462	-0.0065515	-0.34543	-0.16
-0.15796	0.28151	0.4462	-0.0065515	-0.34543	-0.16	0.015379	0.35169	0.18962	0.73439	0.079524	0.16
0.015379	0.35169	0.18962	0.73439	0.079524	0.16	0.093691	0.3675	0.61092	0.2121	-0.03232	-0.14
0.093691	0.3675	0.61092	0.2121	-0.03232	-0.14	-0.27744	0.25208	0.36128	0.70709	-0.06089	0.21
-0.27744	0.25208	0.36128	0.70709	-0.06089	0.21	-0.66424	-0.20349	1.0866	0.25038	0.23546	-0.17
-0.66424	-0.20349	1.0866	0.25038	0.23546	-0.17	-0.28166	0.22674	0.29201	0.50771	0.35211	0.07
-0.28166	0.22674	0.29201	0.50771	0.35211	0.07	-0.38353	-0.51697	0.49676	-0.15412	0.21456	0.18
-0.38353	-0.51697	0.49676	-0.15412	0.21456	0.18	0.0011058	0.066641	0.0437	0.44101	-0.082904	-0.21
0.0011058	0.066641	0.0437	0.44101	-0.082904	-0.21	-0.099403	-0.25155	0.79538	0.092426	0.33132	-0.19
-0.099403	-0.25155	0.79538	0.092426	0.33132	-0.19	-0.11881	1.2845	-0.01307	0.67154	0.13679	-0.43
-0.11881	1.2845	-0.01307	0.67154	0.13679	-0.43	0.066389	0.10763	0.24102	0.40741	-0.15019	0.12
0.066389	0.10763	0.24102	0.40741	-0.15019	0.12	0.002334	0.00059784	-0.33906	0.76357	0.49036	0.32
0.002334	0.00059784	-0.33906	0.76357	0.49036	0.32	-0.040583	0.29675	0.439	0.55977	0.30167	-0.41
-0.040583	0.29675	0.439	0.55977	0.30167	-0.41	-0.040708	0.2403	0.019577	1.2836	-0.13004	-0.12
-0.040708	0.2403	0.019577	1.2836	-0.13004	-0.12	0.03101	0.29385	0.24399	1.0811	-0.17903	-0.10
0.03101	0.29385	0.24399	1.0811	-0.17903	-0.10	0.16065	0.58855	0.10455	1.365	0.33509	0.01
0.16065	0.58855	0.10455	1.365	0.33509	0.01	-0.19	-0.87	-0.11	-0.83	0.35	0.46
-0.19	-0.87	-0.11	-0.83	0.35	0.46	-1.04	0.18	-0.23	-0.66	0.15	-0.05
-1.04	0.18	-0.23	-0.66	0.15	-0.05	-0.36	0.68	-0.45	0.08	0.31	1.86
-0.36	0.68	-0.45	0.08	0.31	1.86	0.12	0.45	-0.23	0.6	0.27	0.36
0.12	0.45	-0.23	0.6	0.27	0.36	1.06	0.04	0.07	0.84	0.1	-1.03
1.06	0.04	0.07	0.84	0.1	-1.03	1.1	-0.28	0.77	1.02	0.56	-0.93
1.1	-0.28	0.77	1.02	0.56	-0.93	0.9	-0.51	0.05	0.4	-0.44	-0.6
0.9	-0.51	0.05	0.4	-0.44	-0.6	0.22	-0.42	0.03	0.06	0.33	-1.25
0.22	-0.42	0.03	0.06	0.33	-1.25	0.02	-0.38	0.33	-0.33	0.35	-0.6
0.02	-0.38	0.33	-0.33	0.35	-0.6	-0.14927	0.43	-0.85	-0.33	-0.94	0.27
-0.14927	0.43	-0.85	-0.33	-0.94	0.27	-0.5	0.56	-0.51	-0.33	-0.65	0.74
-0.5	0.56	-0.51	-0.33	-0.65	0.74	-0.15	0.58	0.23	-0.01	-0.02	0.89
-0.15	0.58	0.23	-0.01	-0.02	0.89	0.37	0.33	0.68	0.15	0.01	0.62
0.37	0.33	0.68	0.15	0.01	0.62	0.22	0.044656	0.33	0.2352	0.33	0.26
0.22	0.044656	0.33	0.2352	0.33	0.26	-0.52	-0.11	0.42	0.16	-0.12	-0.48
-0.52	-0.11	0.42	0.16	-0.12	-0.48	0.04	-0.13	-0.15	-0.29	-0.09	-0.35
0.04	-0.13	-0.15	-0.29	-0.09	-0.35	-1.31	-0.57	-0.39	-0.52	-0.51	-0.19
