# Supplementary material for: Inferring transcriptional compensation interactions in yeast via stepwise structure equation modeling
Source: BMC Bioinformatics. 2008 Mar 3;9:134. doi: 10.1186/1471-2105-9-134 (PMC2323972; doi:10.1186/1471-2105-9-134)
Supplement: Additional file 7 — SSEM-algorithm. The zipped file consists of the standalone executable (.exe) file of SSEM. [file 1471-2105-9-134-S7.zip › SSEM-algorithm/simuall/factor/factor.cfg]

########### Model Pick Method #################
# Available Methods : 
#  AIC BIC adjBIC MSE CHI CHI_MINUS_DF CHI_DIV_DF
#
# Combine scores with ";" in one pick method
#
###############################################
PICK_METHOD=BIC

START_DATA_INX=1

# stop if number of combination > MAX_ITERATION_NUM
MAX_ITERATION_NUM=3000


# setting used in simulation.sas
# Number of Time Points = the final number of rows of simulation data 
# N used in simulation.sas will be set to NUM_SUBJ+1

NUM_REPLICATE=100
NUM_SUBJ=21
#SEED0=35459982
#SEED1=8269456
#SEED2=46083610

#MEDIUM CNR SEEDS#########
#NUM_SUBJ=100
#SEED0=93783580
#SEED1=48359401
#SEED2=51631338

#NUM_SUBJ=50
#SEED0=66509421
#SEED1=98528192
#SEED2=70917157

#NUM_SUBJ=24
#SEED0=35459982
#SEED1=8269456
#SEED2=46083610

#HIGH CNR SEEDS#########
#NUM_SUBJ=100
#SEED0=37118855
#SEED1=44284287
#SEED2=36938346

#NUM_SUBJ=50
#SEED0=6737470
#SEED1=48893759
#SEED2=46912510

#NUM_SUBJ=24
#SEED0=26498266
#SEED1=52856671
#SEED2=73997732

#######################################################
# 	tresholds
# iteration stops if change of avg(top TOP_NUM score) 
# between iterations < STOP_SCORE 
# OR 
# number of iterations < STOP_ITERATIONS
#######################################################
EIGENVAL_BD=1.0
PATTERN_BD=0.2
#PATTERN_BD=0.4
MI_CUTOFF=5
CHI_SQR_VAL=5
NUM_ITERATION_POOL=50
TOP_NUM=5
STOP_SCORE=0.5
STOP_ITERATION_NUM=20

#######################################################
# inital lower bounds
EST_SE_LOWER_BD=0.8
EST_SE_UPPER_BD=1.2


# if lower bound reach EST_SE_CUT_1=1.65 
#    adjust increment to EST_SE_ADJ_2
# if lower bound reach EST_SE_CUT_2=1.65 
#    adjust increment to EST_SE_ADJ_3
EST_SE_ADJ_1=0.2
EST_SE_ADJ_2=0.2
EST_SE_ADJ_3=0.2

EST_SE_CUT_1=1.65
EST_SE_CUT_2=2.0
#######################################################


########### Mplus CFA #################
# estimate model used in input file
#######################################
CFA_EST_MDL=ml


################## TRUE MODEL INFO ########################
#	1. Number of Factor for True Model
#	2. Number of Variable for True Model
#	3. File name of model formula 
#		TRUE_MDL_NAME : for Mplus input file
#		TRUE_EQ_NAME  : for SAS simulation.sas
#		TRUE_LINKS : 0/1 bits for links 
# Note :
# As of 11/4, we assume that TRUE_MDL_NF >= 2 in cmpFwithF()
#############################################################
TRUE_MDL_NF=2
TRUE_MDL_NVAR=10
TRUE_MDL_NAME=10var.txt
#TRUE_EQ_NAME=6var_simu_eq_n13.txt
TRUE_EQ_NAME=10var_simu_eq_n2.txt


# To be used by software developer for testing purpose
# DEBUG_MODE : 0 or >1 : whether to print out all detailed information
# for debugging
# setting this flag will print out details calculations on MSE
# log file is  C:\linear\simuall\cfa_output_2\factor_log.txt
# When set to 
# 0	 only error message and import steps will be printed out
# 1	 detailed steps for calculation of MSE
# 2	 detailed steps for model combinations
# 3      detailed steps for model selection among selection pool
# 4      detailed steps for comparison with true model links
# 5      detailed steps for checking on nested models
# 9      print ALL 

DBG_MODE=0

#whether to remove Mplus output files
#we can turn it off to save iterations output files for debugging 
RM_OUTPUT=1
