# Supplementary material for: Inferring transcriptional compensation interactions in yeast via stepwise structure equation modeling
Source: BMC Bioinformatics. 2008 Mar 3;9:134. doi: 10.1186/1471-2105-9-134 (PMC2323972; doi:10.1186/1471-2105-9-134)
Supplement: Additional file 7 — SSEM-algorithm. The zipped file consists of the standalone executable (.exe) file of SSEM. [file 1471-2105-9-134-S7.zip › SSEM-algorithm/simuall/fcp.sas]

options nonumber nodate noxwait xsync
%macro fcp(FI,NF)
data test
infile "C:\linear\simuall\data\var&FI..dat" lrecl=400
input xt1-xt10 x1-x10
run
proc factor method=prin NFACTORS=&NF OUTSTAT=RESULTS rotate=varimax noprint
var x1-x10
title "SIMULATION DATA SET=&FI NF=&NF"
run
DATA FINAL
SET RESULTS
IF _TYPE_ = 'PATTERN'
PROC PRINT data=FINAL
PROC PRINTTO
RUN
%MEND fcp
