# Supplementary material for: Inferring transcriptional compensation interactions in yeast via stepwise structure equation modeling
Source: BMC Bioinformatics. 2008 Mar 3;9:134. doi: 10.1186/1471-2105-9-134 (PMC2323972; doi:10.1186/1471-2105-9-134)
Supplement: Additional file 7 — SSEM-algorithm. The zipped file consists of the standalone executable (.exe) file of SSEM. [file 1471-2105-9-134-S7.zip › SSEM-algorithm/simuall/getpattern.sas]

%include "C:\linear\simuall\src\fcp.sas"
%fcp(1,3)
%fcp(1,4)
%fcp(1,5)
%fcp(2,1)
%fcp(2,2)
%fcp(2,3)
%fcp(3,3)
%fcp(3,4)
%fcp(3,5)
%fcp(4,1)
%fcp(4,2)
%fcp(4,3)
%fcp(5,1)
%fcp(5,2)
%fcp(5,3)
%fcp(6,1)
%fcp(6,2)
%fcp(6,3)
%fcp(7,1)
%fcp(7,2)
%fcp(7,3)
%fcp(8,2)
%fcp(8,3)
%fcp(8,4)
%fcp(9,2)
%fcp(9,3)
%fcp(9,4)
%fcp(10,1)
%fcp(10,2)
%fcp(10,3)
%fcp(11,2)
%fcp(11,3)
%fcp(11,4)
%fcp(12,1)
%fcp(12,2)
%fcp(12,3)
%fcp(13,2)
%fcp(13,3)
%fcp(13,4)
%fcp(14,1)
%fcp(14,2)
%fcp(14,3)
%fcp(15,4)
%fcp(15,5)
%fcp(15,6)
%fcp(16,1)
%fcp(16,2)
%fcp(16,3)
%fcp(17,2)
%fcp(17,3)
%fcp(17,4)
%fcp(18,2)
%fcp(18,3)
%fcp(18,4)
%fcp(19,1)
%fcp(19,2)
%fcp(19,3)
%fcp(20,3)
%fcp(20,4)
%fcp(20,5)
%fcp(21,1)
%fcp(21,2)
%fcp(21,3)
%fcp(22,1)
%fcp(22,2)
%fcp(22,3)
%fcp(23,1)
%fcp(23,2)
%fcp(23,3)
%fcp(24,1)
%fcp(24,2)
%fcp(24,3)
%fcp(25,2)
%fcp(25,3)
%fcp(25,4)
%fcp(26,3)
%fcp(26,4)
%fcp(26,5)
%fcp(27,1)
%fcp(27,2)
%fcp(27,3)
%fcp(28,1)
%fcp(28,2)
%fcp(28,3)
%fcp(29,2)
%fcp(29,3)
%fcp(29,4)
%fcp(30,2)
%fcp(30,3)
%fcp(30,4)
%fcp(31,1)
%fcp(31,2)
%fcp(31,3)
%fcp(32,2)
%fcp(32,3)
%fcp(32,4)
%fcp(33,2)
%fcp(33,3)
%fcp(33,4)
%fcp(34,1)
%fcp(34,2)
%fcp(34,3)
%fcp(35,1)
%fcp(35,2)
%fcp(35,3)
%fcp(36,2)
%fcp(36,3)
%fcp(36,4)
%fcp(37,2)
%fcp(37,3)
%fcp(37,4)
%fcp(38,3)
%fcp(38,4)
%fcp(38,5)
%fcp(39,2)
%fcp(39,3)
%fcp(39,4)
%fcp(40,2)
%fcp(40,3)
%fcp(40,4)
%fcp(41,3)
%fcp(41,4)
%fcp(41,5)
%fcp(42,3)
%fcp(42,4)
%fcp(42,5)
%fcp(43,1)
%fcp(43,2)
%fcp(43,3)
%fcp(44,2)
%fcp(44,3)
%fcp(44,4)
%fcp(45,2)
%fcp(45,3)
%fcp(45,4)
%fcp(46,3)
%fcp(46,4)
%fcp(46,5)
%fcp(47,2)
%fcp(47,3)
%fcp(47,4)
%fcp(48,1)
%fcp(48,2)
%fcp(48,3)
%fcp(49,1)
%fcp(49,2)
%fcp(49,3)
%fcp(50,2)
%fcp(50,3)
%fcp(50,4)
%fcp(51,3)
%fcp(51,4)
%fcp(51,5)
%fcp(52,2)
%fcp(52,3)
%fcp(52,4)
%fcp(53,1)
%fcp(53,2)
%fcp(53,3)
%fcp(54,2)
%fcp(54,3)
%fcp(54,4)
%fcp(55,3)
%fcp(55,4)
%fcp(55,5)
%fcp(56,2)
%fcp(56,3)
%fcp(56,4)
%fcp(57,2)
%fcp(57,3)
%fcp(57,4)
%fcp(58,3)
%fcp(58,4)
%fcp(58,5)
%fcp(59,1)
%fcp(59,2)
%fcp(59,3)
%fcp(60,2)
%fcp(60,3)
%fcp(60,4)
%fcp(61,2)
%fcp(61,3)
%fcp(61,4)
%fcp(62,2)
%fcp(62,3)
%fcp(62,4)
%fcp(63,2)
%fcp(63,3)
%fcp(63,4)
%fcp(64,2)
%fcp(64,3)
%fcp(64,4)
%fcp(65,2)
%fcp(65,3)
%fcp(65,4)
%fcp(66,3)
%fcp(66,4)
%fcp(66,5)
%fcp(67,1)
%fcp(67,2)
%fcp(67,3)
%fcp(68,2)
%fcp(68,3)
%fcp(68,4)
%fcp(69,2)
%fcp(69,3)
%fcp(69,4)
%fcp(70,3)
%fcp(70,4)
%fcp(70,5)
%fcp(71,4)
%fcp(71,5)
%fcp(71,6)
%fcp(72,2)
%fcp(72,3)
%fcp(72,4)
%fcp(73,2)
%fcp(73,3)
%fcp(73,4)
%fcp(74,1)
%fcp(74,2)
%fcp(74,3)
%fcp(75,3)
%fcp(75,4)
%fcp(75,5)
%fcp(76,3)
%fcp(76,4)
%fcp(76,5)
%fcp(77,3)
%fcp(77,4)
%fcp(77,5)
%fcp(78,2)
%fcp(78,3)
%fcp(78,4)
%fcp(79,1)
%fcp(79,2)
%fcp(79,3)
%fcp(80,2)
%fcp(80,3)
%fcp(80,4)
%fcp(81,2)
%fcp(81,3)
%fcp(81,4)
%fcp(82,2)
%fcp(82,3)
%fcp(82,4)
%fcp(83,2)
%fcp(83,3)
%fcp(83,4)
%fcp(84,2)
%fcp(84,3)
%fcp(84,4)
%fcp(85,1)
%fcp(85,2)
%fcp(85,3)
%fcp(86,2)
%fcp(86,3)
%fcp(86,4)
%fcp(87,1)
%fcp(87,2)
%fcp(87,3)
%fcp(88,2)
%fcp(88,3)
%fcp(88,4)
%fcp(89,2)
%fcp(89,3)
%fcp(89,4)
%fcp(90,2)
%fcp(90,3)
%fcp(90,4)
%fcp(91,1)
%fcp(91,2)
%fcp(91,3)
%fcp(92,2)
%fcp(92,3)
%fcp(92,4)
%fcp(93,1)
%fcp(93,2)
%fcp(93,3)
%fcp(94,2)
%fcp(94,3)
%fcp(94,4)
%fcp(95,2)
%fcp(95,3)
%fcp(95,4)
%fcp(96,2)
%fcp(96,3)
%fcp(96,4)
%fcp(97,2)
%fcp(97,3)
%fcp(97,4)
%fcp(98,2)
%fcp(98,3)
%fcp(98,4)
%fcp(99,2)
%fcp(99,3)
%fcp(99,4)
%fcp(100,2)
%fcp(100,3)
%fcp(100,4)
