# Supplementary material for: Inferring transcriptional compensation interactions in yeast via stepwise structure equation modeling
Source: BMC Bioinformatics. 2008 Mar 3;9:134. doi: 10.1186/1471-2105-9-134 (PMC2323972; doi:10.1186/1471-2105-9-134)
Supplement: Additional file 7 — SSEM-algorithm. The zipped file consists of the standalone executable (.exe) file of SSEM. [file 1471-2105-9-134-S7.zip › SSEM-algorithm/simuall/resume_del.bat]

echo off

set BASE_DIR=C:\linear\simuall\
set MDL_DIR_1=cfa_models_1
set LOG_DIR_1=cfa_log_1
set CFA_OUTDIR_1=cfa_output_1
set MDL_DIR_2=cfa_models_2
set LOG_DIR_2=cfa_log_2
set CFA_OUTDIR_2=cfa_output_2

cd %BASE_DIR%
cd cfa_results
if exist factor_log.txt rename factor_log.txt log_sv.txt

cd %BASE_DIR%
del /Q %LOG_DIR_2%\*
del /Q %CFA_OUTDIR_2%\*
del /Q %MDL_DIR_2%\*

del /Q %LOG_DIR_1%\*
del /Q %CFA_OUTDIR_1%\*
del /Q %MDL_DIR_1%\*

cd src
