# Supplementary material for: Inferring transcriptional compensation interactions in yeast via stepwise structure equation modeling
Source: BMC Bioinformatics. 2008 Mar 3;9:134. doi: 10.1186/1471-2105-9-134 (PMC2323972; doi:10.1186/1471-2105-9-134)
Supplement: Additional file 7 — SSEM-algorithm. The zipped file consists of the standalone executable (.exe) file of SSEM. [file 1471-2105-9-134-S7.zip › SSEM-algorithm/simuall/run_all_cfa.bat]

echo off
set BASE_DIR=c:\linear\simuall
set SRC_DIR=%BASE_DIR%\src\
set DATA_DIR=%BASE_DIR%\data\
set MDL_DIR=%BASE_DIR%\cfa_models_1\
set CFA_OUTDIR=%BASE_DIR%\cfa_output_1\
set CFA_LOGDIR=%BASE_DIR%\cfa_log_1\
set CFA_WK=%BASE_DIR%\cfa_wk

cd %MDL_DIR%
for %%A in ( cfa*) DO  call :run_cfa %%A %1

cd %SRC_DIR%
goto :eof


:::::::::::  subroutines :::::::::::

:run_cfa
set DATA_INX=%2
for /f "tokens=1 delims=." %%c in ("%1") do set BASE_FN=%%c

echo CFA Run  %1

setlocal
set cfa_log=%BASE_FN%.log
set cfa_out=%BASE_FN%.out
set cfa_err=%BASE_FN%.err
set cfa_dmp=%BASE_FN%.dmp
set cfa_fsdat=%BASE_FN%.fsdat


cd %CFA_WK%
copy %DATA_DIR%var%DATA_INX%.dat var1.dat
copy %MDL_DIR%%1 var1.inp

call runall
if exist var1.out  copy var1.out %CFA_OUTDIR%%cfa_out%
if exist FS.dat copy FS.dat  %CFA_OUTDIR%%cfa_fsdat%

REM if exist complete.log copy complete.log %CFA_LOGDIR%%cfa_log%
if exist error.log copy error.log  %CFA_LOGDIR%%cfa_err%
REM if exist var_all.dmp copy var_all.dmp %CFA_LOGDIR%%cfa_dmp%

if exist var1.inp del var1.inp
if exist var1.dat del var1.dat
if exist var1.out del var1.out
if exist complete.log del complete.log
if exist error.log del error.log
if exist var_all.dmp del var_all.dmp
if exist FS.dat del FS.dat 

endlocal
goto :eof
