# Supplementary material for: Inferring transcriptional compensation interactions in yeast via stepwise structure equation modeling
Source: BMC Bioinformatics. 2008 Mar 3;9:134. doi: 10.1186/1471-2105-9-134 (PMC2323972; doi:10.1186/1471-2105-9-134)
Supplement: Additional file 7 — SSEM-algorithm. The zipped file consists of the standalone executable (.exe) file of SSEM. [file 1471-2105-9-134-S7.zip › SSEM-algorithm/simuall/save_dirs.bat]

echo off

set BASE_DIR=C:\linear\simuall\
set MDL_DIR_1=cfa_models_1
set LOG_DIR_1=cfa_log_1
set CFA_OUTDIR_1=cfa_output_1
set MDL_DIR_2=cfa_models_2
set LOG_DIR_2=cfa_log_2
set CFA_OUTDIR_2=cfa_output_2
set SAVE_OUTPUT=save_output
set NEW_DIR=%BASE_DIR%%SAVE_OUTPUT%\%1

echo %NEW_DIR%

if exist %NEW_DIR% ( rmdir /S /Q %NEW_DIR%
) 

mkdir %NEW_DIR%

cd %BASE_DIR%
xcopy /S /I /Q %MDL_DIR_1% %NEW_DIR%\%MDL_DIR_1%
xcopy /S /I /Q %LOG_DIR_1% %NEW_DIR%\%LOG_DIR_1%
xcopy /S /I /Q %CFA_OUTDIR_1% %NEW_DIR%\%CFA_OUTDIR_1%
xcopy /S /I /Q %MDL_DIR_2% %NEW_DIR%\%MDL_DIR_2%
xcopy /S /I /Q %LOG_DIR_2% %NEW_DIR%\%LOG_DIR_2%
xcopy /S /I /Q %CFA_OUTDIR_2% %NEW_DIR%\%CFA_OUTDIR_2%

cd %BASE_DIR%\src
