# Supplementary material for: Inferring transcriptional compensation interactions in yeast via stepwise structure equation modeling
Source: BMC Bioinformatics. 2008 Mar 3;9:134. doi: 10.1186/1471-2105-9-134 (PMC2323972; doi:10.1186/1471-2105-9-134)
Supplement: Additional file 7 — SSEM-algorithm. The zipped file consists of the standalone executable (.exe) file of SSEM. [file 1471-2105-9-134-S7.zip › SSEM-algorithm/simuall/simulate.sas]

options ps=500 ls=100 nodate nonumber noxwait xsync
%let n=22
%let rep=100
proc iml
seed0=ÍÍÍÍÍÍÍÍÍÍÍÍÍÍÍÍÍÍÍÍÍÍÍÍÍÍÍÍÍÍÍÍÍÍÍÍÍÍÍÍÍÍÍÍÍÍÍÍÍÍÍÍÍÍÍÍÍÍÍÍÍÍÍÍÍÍÍÍÍÍÍÍÍÍÍÍÍÍÍÍÍÍÍÍÍÍÍÍÍÍ
seed1=ÍÍÍÍÍÍÍÍÍÍÍÍÍÍÍÍÍÍÍÍÍÍÍÍÍÍÍÍÍÍÍÍÍÍÍÍÍÍÍÍÍÍÍÍÍÍÍÍÍÍÍÍÍÍÍÍÍÍÍÍ
seed2=ÍÍÍÍÍÍÍÍÍÍÍÍÍÍÍÍÍÍÍÍÍÍÍÍÍÍÍÍÍÍ
%macro nb
*randomly drawing seeds for each replication
%do a=1 %to &rep
ddrawa=j(&rep,1,0)
ddrawb=j(&rep,1,0)
ddrawc=j(&rep,1,10)
call ranuni (seed0, ddrawa)
call ranuni (seed1, ddrawb)
call ranuni (seed2, ddrawc)
drawa=round(ddrawa*100000000)
drawb=round(ddrawb*100000000)
drawc=round(ddrawc*100000000)
corrf = {1 .5, .5 1}
mu={0,0}
p=nrow(corrf)
m=repeat(mu`,&n,1)
g=root(corrf)
z=normal(repeat(drawa[&a],&n,p))
f=z*g+m
*random draw of variables ~ N(0, corre)
corre = I(10)
mu1=j(10,1,0)
m1=repeat(mu1`,&n,1)
g1=root(corre)
z1=normal(repeat(drawb[&a],&n,10))
e=z1*g1+m1
*defining initial values
xinit=uniform(repeat(drawc[&a],1,10))
xinit=3*(xinit-0.5)`
x1=j(&n,1,0)
x2=j(&n,1,0)
x3=j(&n,1,0)
x4=j(&n,1,0)
x5=j(&n,1,0)
x6=j(&n,1,0)
x7=j(&n,1,0)
x8=j(&n,1,0)
x9=j(&n,1,0)
x10=j(&n,1,0)
x1[1]=xinit[1]
x2[1]=xinit[2]
x3[1]=xinit[3]
x4[1]=xinit[4]
x5[1]=xinit[5]
x6[1]=xinit[6]
x7[1]=xinit[7]
x8[1]=xinit[8]
x9[1]=xinit[9]
x10[1]=xinit[10]
do i = 2 to &n
x1[i]=.7*sqrt(.1)*f[i,1]+.5*x1[i-1]+.45*x2[i-1]+sqrt(.1)*e[i,1]
x2[i]=.75*sqrt(.1)*f[i,1]+.5*x2[i-1]+.4*x3[i-1]+sqrt(.1)*e[i,2]
x3[i]=.7*sqrt(.1)*f[i,1]+.45*x3[i-1]+.5*x4[i-1]+sqrt(.1)*e[i,3]
x4[i]=.7*sqrt(.1)*f[i,1]+.45*x4[i-1]+.5*x5[i-1]+sqrt(.08)*e[i,4]
x5[i]=.85*sqrt(.1)*f[i,1]+.75*x5[i-1]+sqrt(.06)*e[i,5]
x6[i]=.7*sqrt(.1)*f[i,2]+.5*x6[i-1]+.45*x7[i-1]+sqrt(.1)*e[i,6]
x7[i]=.75*sqrt(.1)*f[i,2]+.5*x7[i-1]+.4*x8[i-1]+sqrt(.1)*e[i,7]
x8[i]=.7*sqrt(.1)*f[i,2]+.45*x8[i-1]+.5*x9[i-1]+sqrt(.1)*e[i,8]
x9[i]=.7*sqrt(.1)*f[i,2]+.45*x9[i-1]+.5*x10[i-1]+sqrt(.08)*e[i,9]
x10[i]=.85*sqrt(.1)*f[i,2]+.75*x10[i-1]+sqrt(.06)*e[i,10]
end
x=x1||x2||x3||x4||x5||x6||x7||x8||x9||x10
y1=x[1:&n-1,]
y2=x[2:&n,]
y=y1||y2
filename var&a "C:\linear\simuall\data\var&a..dat"
file var&a
do i=1 to nrow(y)
do j=1 to ncol(y)
put (y[i,j]) 14.10 +2 @
end
put
end
closefile var&a
%end
%mend nb
%nb
quit
