# Supplementary material for: Inferring transcriptional compensation interactions in yeast via stepwise structure equation modeling
Source: BMC Bioinformatics. 2008 Mar 3;9:134. doi: 10.1186/1471-2105-9-134 (PMC2323972; doi:10.1186/1471-2105-9-134)
Supplement: Additional file 7 — SSEM-algorithm. The zipped file consists of the standalone executable (.exe) file of SSEM. [file 1471-2105-9-134-S7.zip › SSEM-algorithm/simuall/true.inp]

title:
	gene data simulation 
	True Model : no correlation between factors, simple CFA model
	10 genes / 2 assumed factors


data: 
	file is varx.dat;

variable: 
	names are xt1-xt10 x1-x10;
	usev are xt1-xt10 x1-x10;

analysis:
	estimator = ml;

model:
      f1 by x1* x2* x3* x4* x5*;
      f2 by x6* x7* x8* x9* x10*;
      x1 on xt1 xt2;
      x2 on xt2 xt3;
      x3 on xt3-xt4;
      x4 on xt4 xt5;
      x5 on xt5;
      x6 on xt6 xt7;
      x7 on xt7 xt8;
      x8 on xt8-xt9;
      x9 on xt9 xt10;
      x10 on xt10;
      f1@.1;
      f2@.1;
      f1 with f2*;
      f1 with xt1-xt10@0;
      f2 with xt1-xt10@0;

output:
	samp standardized mod(5);

savedata:
	results are var.dmp;
	Format IS F15.8;
	FILE IS FS.dat;
	Save = FS;
