# Supplementary material for: Inferring transcriptional compensation interactions in yeast via stepwise structure equation modeling
Source: BMC Bioinformatics. 2008 Mar 3;9:134. doi: 10.1186/1471-2105-9-134 (PMC2323972; doi:10.1186/1471-2105-9-134)
Supplement: Additional file 7 — SSEM-algorithm. The zipped file consists of the standalone executable (.exe) file of SSEM. [file 1471-2105-9-134-S7.zip › SSEM-algorithm/simuall/true_models/10var.txt]

f1 by x1* x2* x3* x4* x5*
f2 by x6* x7* x8* x9* x10*
x1 on xt1 xt2
x2 on xt2 xt3
x3 on xt3 xt4
x4 on xt4 xt5
x5 on xt5
x6 on xt6 xt7
x7 on xt7 xt8
x8 on xt8 xt9
x9 on xt9 xt10
x10 on xt10
f1@.1
f2@.1
f1 with f2*
f1 with xt1-xt10@0
f2 with xt1-xt10@0
