# Supplementary material for: Inferring transcriptional compensation interactions in yeast via stepwise structure equation modeling
Source: BMC Bioinformatics. 2008 Mar 3;9:134. doi: 10.1186/1471-2105-9-134 (PMC2323972; doi:10.1186/1471-2105-9-134)
Supplement: Additional file 7 — SSEM-algorithm. The zipped file consists of the standalone executable (.exe) file of SSEM. [file 1471-2105-9-134-S7.zip › SSEM-algorithm/simuall/true_models/10var_simu_eq.txt]

corrf = {1 .5	.5 1};
x1[i]=.55*sqrt(.1)*f[i	1]+.5*x1[i-1]+.4*x2[i-1]+sqrt(.05)*e[i	1];
x2[i]=.6*sqrt(.1)*f[i	1]+.4*x2[i-1]+.4*x3[i-1]+sqrt(.05)*e[i	2];
x3[i]=.55*sqrt(.1)*f[i	1]+.5*x3[i-1]+.5*x4[i-1]+sqrt(.07)*e[i	3];
x4[i]=.8*sqrt(.1)*f[i	1]+.4*x4[i-1]+.5*x5[i-1]+sqrt(.05)*e[i	4];
x5[i]=.85*sqrt(.1)*f[i	1]+.6*x5[i-1]+sqrt(.03)*e[i	5];
x6[i]=.55*sqrt(.1)*f[i	2]+.5*x6[i-1]+.4*x7[i-1]+sqrt(.05)*e[i	6];
x7[i]=.6*sqrt(.1)*f[i	2]+.4*x7[i-1]+.4*x8[i-1]+sqrt(.05)*e[i	7];
x8[i]=.55*sqrt(.1)*f[i	2]+.5*x8[i-1]+.5*x9[i-1]+sqrt(.07)*e[i	8];
x9[i]=.8*sqrt(.1)*f[i	2]+.4*x9[i-1]+.5*x10[i-1]+sqrt(.05)*e[i	9];
x10[i]=.85*sqrt(.1)*f[i	2]+.6*x10[i-1]+sqrt(.03)*e[i	10];
