# Supplementary material for: Inferring transcriptional compensation interactions in yeast via stepwise structure equation modeling
Source: BMC Bioinformatics. 2008 Mar 3;9:134. doi: 10.1186/1471-2105-9-134 (PMC2323972; doi:10.1186/1471-2105-9-134)
Supplement: Additional file 7 — SSEM-algorithm. The zipped file consists of the standalone executable (.exe) file of SSEM. [file 1471-2105-9-134-S7.zip › SSEM-algorithm/simuall/true_models/6var.txt]

f1 by x1* x2* x3*
f2 by x4* x5* x6*
x1 on xt1 xt2
x2 on xt2 xt3
x3 on xt3 xt4 xt5
x4 on xt5
x5 on xt5
x6 on xt4 xt6
f1@.1
f2@.1
f1 with f2@0
f1 with xt1-xt6@0
f2 with xt1-xt6@0
