# Supplementary material for: Inferring transcriptional compensation interactions in yeast via stepwise structure equation modeling
Source: BMC Bioinformatics. 2008 Mar 3;9:134. doi: 10.1186/1471-2105-9-134 (PMC2323972; doi:10.1186/1471-2105-9-134)
Supplement: Additional file 7 — SSEM-algorithm. The zipped file consists of the standalone executable (.exe) file of SSEM. [file 1471-2105-9-134-S7.zip › SSEM-algorithm/simuall/true_models/6var_simu_eq.txt]

dim2 1 0 0 1
	f1	f2	xt1	xt2	xt3	xt4	xt5	xt6	e
x1	0	0	0	0	0	0	0	0	0
x2	0	0	0.5	0	0	0	0	0	0
x3	0	0	0.5	0	0	0	0	0	0
x4	0	0	0	0	0.5	0	0	0	0
x5	0	0	0	0	0.5	0	0	0	0
x6	0	0	0	0	0	0	0.5	0	0
